# Supplementary material for: Increased COVID-19 mortality rate in rare disease patients: a retrospective cohort study in participants of the Genomics England 100,000 Genomes project
Source: Orphanet J Rare Dis. 2022 Apr 12;17:166. doi: 10.1186/s13023-022-02312-x (PMC9003178; doi:10.1186/s13023-022-02312-x)
Supplement: Supplementary file 1 — Additional file 1: Table S2. Lists of ICD-10 codes for comorbidities associated to COVID-19 [file 13023_2022_2312_MOESM1_ESM.csv]

	ICD-10 code list
Chronic cardiovascular disease	I21.x, I22.x, I25.2, I09.9, I11.0, I13.0, I13.2, I25.5, I42.0, I42.5 - I42.9, I43.x, I50.x, P29.0, I70.x, I71.x, I73.1, I73.8, I73.9, I77.1, I79.0, I79.2, K55.1, K55.8, K55.9, Z95.8, Z95.9, G45.x, G46.x, H34.0, I60.x - I69.x
Chronic renal disease	I12.0, I13.1, N03.2 - N03.7, N05.2 - N05.7, N18.x, N19.x, N25.0, Z49.0 - Z49.2, Z94.0, Z99.2
Malignant neoplasm	C00.x - C26.x, C30.x - C34.x, C37.x - C41.x, C43.x, C45.x - C58.x, C60.x - C76.x, C81.x - C85.x, C88.x, C90.x - C97.x, C77.x - C80.x
Moderate to severe liver disease	I85.0, I85.9, I86.4, I98.2, K70.4, K71.1, K72.1, K72.9, K76.5, K76.6, K76.7
Diabetes mellitus	E10.0, E10.1, E10.6, E10.8, E10.9, E11.0, E11.1, E11.6, E11.8, E11.9, E12.0, E12.1, E12.6, E12.8, E12.9, E13.0, E13.1, E13.6, E13.8, E13.9, E14.0, E14.1, E14.6, E14.8, E14.9, E10.2 - E10.5, E10.7, E11.2 - E11.5, E11.7, E12.2 - E12.5, E12.7, E13.2 - E13.5, E13.7, E14.2 - E14.5, E14.7
Clinical-defined obesity	E66.x
Chronic respiratory disease	I27.8, I27.9, J40.x - J47.x, J60.x - J67.x, J68.4, J70.1, J70.3
Table S2	Lists of ICD-10 codes for comorbidities associated to COVID-19
