# Supplementary material for: Increased COVID-19 mortality rate in rare disease patients: a retrospective cohort study in participants of the Genomics England 100,000 Genomes project
Source: Orphanet J Rare Dis. 2022 Apr 12;17:166. doi: 10.1186/s13023-022-02312-x (PMC9003178; doi:10.1186/s13023-022-02312-x)
Supplement: Supplementary file 2 — Additional file 2: Table S1. Univariable and multivariable ORs for association between rare disease groups/specific diseases and COVID-19 [file 13023_2022_2312_MOESM2_ESM.csv]

	Univariable OR[95%CI]	Multivariable OR[95%CI]
Rare disease groups
Neurology and neurodevelopmental disorders	4.07[1.61-10.38]	4.22[1.60-11.08]
Respiratory disorders	5.28[0.09-104.83]	5.98[0.25-144.81]
Cardiovascular disorders	1.16[0.12-5.36]	0.94[0.17-5.11]
Renal and urinary tract disorders	0.85[0.09-3.80]	0.48[0.10-2.46]
Tumour syndromes	2.10[0.04-19.92]	0.78[0.08-7.89]
Ophthalmological disorders	0.85[0.02-6.26]	0.34[0.04-3.03]
Haematological and immunological disorders	-	-
Metabolic disorders	-	-
Hearing and ear disorders	-	-
Dermatological disorders	-	-
Rheumatological disorders	-	-
Ultra-rare disorders	-	-
Genomic medicine service indications	-	-
Dysmorphic and congenital abnormality syndromes	-	-
Endocrine disorders	-	-
Skeletal disorders	-	-
Ciliopathies	-	-
Rare disease specific diseases
Early onset dystonia	5.28[0.09-104.83]	26.64[2.01-352.67]
Early onset and familial Parkinson's Disease	10.92[0.76-157.41]	11.99[1.25-114.71]
Intellectual disability	2.70[0.26-14.71]	8.10[1.11-59.00]
Hereditary ataxia	7.88[1.52-36.33]	4.34[0.88-21.35]
Early onset dementia	5.28[0.09-104.83]	5.98[0.25-144.81]
Hereditary haemorrhagic telangiectasia	10.51[0.13-837.21]	9.08[0.22-374.97]
Epilepsy pluss other features	1.31[0.14-6.17]	1.15[0.21-6.30]
Unexplained kidney failure in young people	2.10[0.04-19.92]	1.14[0.10-13.26]
Familial breast andd or ovarian cancer	3.52[0.06-45.75]	1.05[0.09-12.01]
Familial Thoracic Aortic Aneurysm Disease	2.63[0.05-28.04]	1.02[0.09-11.30]
Hereditary spastic paraplegia	3.52[0.06-45.75]	0.85[0.08-9.04]
Cystic kidney disease	-	-
Dilated Cardiomyopathy	-	-
Proteinuric renal disease	inf[0.26-Inf]	-
Primary immunodeficiency	-	-
Limb girdle muscular dystrophy	-	-
Brugada syndrome	-	-
Familial haematuria	-	-
Mitochondrial disorders	-	-
Familial Hypercholesterolaemia	-	-
Congenital hearing impairment	-	-
Familial hidradenitis suppurativa	-	-
Primary lymphoedema	-	-
Classical Ehlers-Danlos Syndrome	-	-
Familial pulmonary fibrosis	-	-
Cerebellar hypoplasia	-	-
Ultra-rare undescribed monogenic disorders	-	-
Other rare neuromuscular disorders	-	-
VACTERL-like phenotypes	-	-
Long QT syndrome	-	-
Congenital Anomaly of the Kidneys and Urinary Tract (CAKUT)	-	-
Rod-cone dystrophy	-	-
Skeletal Muscle Channelopathies	-	-
Inherited macular dystrophy	-	-
Familial Genetic Generalised Epilepsies	-	-
Rhabdomyolysis and metabolic muscle disorders	-	-
Severe multi-system atopic disease with high lgE	-	-
Undiagnosed metabolic disorders	-	-
Renal tract calcification (or Nephrolithiasis or nephrocalcinosis)	-	-
Cone Dysfunction Syndrome	-	-
Charcot-Marie-Tooth disease	-	-
Inherited optic neuropathies	-	-
Extreme early-onset hypertension	-	-
Familial young-onset non-insulin-dependent diabetes	-	-
Leber Congenital Amaurosis or Early-Onset Severe Retinal Dystrophy	-	-
Osteogenesis imperfecta	-	-
Infantile nystagmus	-	-
Hypertrophic Cardiomyopathy	-	-
Syndromic congenital heart disease	-	-
Brain channelopathy	-	-
Familial congenital heart failure	-	-
Multiple bowel polyps	-	-
Disorders of sex development	-	-
Epilepstic encephalopathy	-	-
Non-CF bronchiectasis	-	-
Congenital myopathy	-	-
Inherited white matter disorders	-	-
Genodermatoses with malignancies	-	-
Arrhythmogenic Right Ventricular Cardiomyopathy	-	-
Familial cerebral small vessel disease	inf[0.26-Inf]	-
Ear malformations with hearing impairment	-	-
Paediatric motor neuronopathies	-	-
Corneal abnormalities	inf[0.26-Inf]	-
Table S1	Univariable and multivariable ORs for association between rare disease groups/specific diseases and COVID-19 related death
